# Supplementary material for: Regulatory Mechanisms of Microbial Consortium Inoculant SynCom-SASW01 in Modulating Rhizosphere–Endophytic Interactions and Enhancing Drought Resistance in Wheat
Source: Microorganisms. 2026 Jun 24;14(7):1396. doi: 10.3390/microorganisms14071396 (PMC13414153; doi:10.3390/microorganisms14071396)
Supplement: Supplementary file 1 [file microorganisms-14-01396-s001.zip]

Archive with 1 entries (1 files):
- microorganisms-4368566-supplementary.pdf
